# Supplementary material for: Transcriptome profiling of Toona ciliata young stems in response to Hypsipyla robusta Moore
Source: Front Plant Sci. 2022 Aug 25;13:950945. doi: 10.3389/fpls.2022.950945 (PMC9465623; doi:10.3389/fpls.2022.950945)
Supplement: Supplementary file 4 [file Table_1.xlsx]

## Sheet: Sheet1
Supplemental Table S1 Sequence information of RT-qPCR primers for selected key genes
Gene name	Primer sequence
TcTPS9	F: AGGCTTCTTAGGCGACATGG; R: ATTTTCGGGCCTCGTCCATT
TcTPS13	F: TGGCTCTTTCTCAACCCCAC; R: TGGTGTTGGCTTCTGTACCC
TcTPS14	F: GATGGCGATCTCTACGCTGT; R: GGCTAAGTATGCTGCCTCGT
TcTPS15	F: CCTCTACGTAAAGCCCTGCC; R: GCCACCACCTTGTCATCTCA
TcDXR	F: ATTTTCGGGCCTCGTCCATT; R: AAGGCGACACCACCAATTCT
TcDXS5	F: GCCCATGATGTGGACCTTCA; R: CAGTCTCATCTGACGGAGCC
TcHDR2	F:TGGTGGGTGAAACTCAAGCAA;R:TTGTGACAGGACCCTCTGGT
TcGGPPS1	F: TCGGAACGATACTGGGAGGT; R: CAAGTCTTTCCCGGCAGTCT
TcHMGS1	F: ATGGGATGGACGTTATGGGC; R: AGGGGAATCAGGCCCAACTA
TcFPPS1	F: AGGGGAATCAGGCCCAACTA; R: AGCCATTCGATACACCAGCC
TcLOX2	F: GCACCCTCATTTCCGGTACA; R: AACCGCCACTGCTTGTCATA
TcLOX3	F: GTTCGAGACGCCAGAAGCTA; R: ATGGCCATTCCGTGACCAAT
TcAOS2	F: TGCTATTCGTCCGATCACCG; R: AGTCGTGGCGGTCTTTGATT
TcOPR3	F: AGGTTTCCTCATGTGCCTGG; R: AACGTGCCACAGTTGACAGA
TcJAR1	F:AACGTGCCACAGTTGACAGA; R: AAGGCACCATTGACCCAGTC
TcCOI1	F: AATGGTTCGCCCATTCTGGA; R: AGGAATCTGGATCCAACGGC
TcJAZ1	F: ATCGTTGTCTCTGGCTGCAT; R: TCAGGGCAGAAATCAAGCGT
TcJAZ2	F: TTCACCTGGAAACATGGCGG; R: TCATTTGTGCAGTTTGCGGT
TcJAZ3	F: TTCCCCCGTCGTCAAAGAAG; R: TTTGCTGGAATCAACCGCAC							Table S2
TcJAZ4	F: TCCCCCATCGTCAAAGAAGC; R: CTTCCTTCGGAGTAGTCGGC
