# Supplementary material for: Transcriptome profiling of Toona ciliata young stems in response to Hypsipyla robusta Moore
Source: Front Plant Sci. 2022 Aug 25;13:950945. doi: 10.3389/fpls.2022.950945 (PMC9465623; doi:10.3389/fpls.2022.950945)
Supplement: Supplementary file 5 [file Table_2.xlsx]

## Sheet: Sheet1
Supplemental Table S2 Quality control data of transcriptome database
Sample	Raw reads a	Raw bases b	Clean reads c	Clean bases d	Error rate (%) e	Q20 (%) f	Q30 (%) g	GC content (%) h
TC0_1	54065236	8.16G	53542548	7.82G	0.0244	98.29	94.65	44.67
TC0_2	50371992	7.61G	49863082	7.28G	0.0245	98.25	94.56	44.35
TC0_3	52394376	7.91G	51811406	7.50G	0.0244	98.31	94.69	44.14
TC3_1	55408546	8.37G	54827552	7.91G	0.0244	98.29	94.66	43.76
TC3_2	56207800	8.49G	55608686	8.01G	0.0244	98.32	94.7	44.19
TC3_3	48830750	7.37G	48260260	6.99G	0.0247	98.18	94.41	43.98
TC12_1	55028124	8.31G	54389768	7.89G	0.0244	98.3	94.7	44.12
TC12_2	52064004	7.86G	51517728	7.47G	0.0243	98.32	94.77	44.17
TC12_3	46074364	6.96G	45555408	6.62G	0.0244	98.3	94.71	43.89
TC21_1	45533974	6.88G	44964542	6.51G	0.0246	98.19	94.46	43.44
TC21_2	53992626	8.15G	53362776	7.65G	0.0243	98.34	94.82	43.2
TC21_3	46905764	7.08G	46307772	6.67G	0.0247	98.17	94.39	43.51
a Count the raw sequence data, and count the number of sequences in each sample in units of four lines
b The number of Raw reads is multiplied by the length and converted to G as the unit
c The number of Raw reads is multiplied by the length and converted to G as the unit
d The number of Clean reads is multiplied by the length and converted to G as the unit
e Sequencing error rate
f, g Calculate the percentage of bases with Phred values greater than 20 and 30 in the total bases, respectively
h Calculate the percentage of the sum of the number of bases G and C to the total number of bases
