# Supplementary material for: Transcriptome profiling of Toona ciliata young stems in response to Hypsipyla robusta Moore
Source: Front Plant Sci. 2022 Aug 25;13:950945. doi: 10.3389/fpls.2022.950945 (PMC9465623; doi:10.3389/fpls.2022.950945)
Supplement: Supplementary file 6 [file Table_3.xlsx]

## Sheet: Sheet1
Supplemental Table S3 Summary of the T. ciliata transcriptome
Type	Unigene
Total number	84227
Total base	76189813
Largest length (bp)	13367
Smallest length (bp)	201
Average length (bp)	904.58
N50 length (bp)	1616
E90N50 length (bp)	2801
Mean mapped percent (%)	65.955
GC percent (%)	38.53
Trans Rate score a	0.14238
BUSCO score b	0.72
a Use TransRate to evaluate the assembly results
b Use BUSCO to evaluate the integrity of the assembly
