# Supplementary material for: Transcriptome profiling of Toona ciliata young stems in response to Hypsipyla robusta Moore
Source: Front Plant Sci. 2022 Aug 25;13:950945. doi: 10.3389/fpls.2022.950945 (PMC9465623; doi:10.3389/fpls.2022.950945)
Supplement: Supplementary file 7 [file Table_4.xlsx]

## Sheet: Sheet1
Supplemental Table S4 Function annotation statistics of unigenes in public databases
Database	Annotated unigenes	Percent a
NR	39370	0.4674
COG	33578	0.3987
GO	33024	0.3933
Swiss-Prot	29937	0.3554
Pfam	27270	0.3238
KEGG	19021	0.2258
Total annotated	41568	0.4935
Total unigenes	84277
a Percent of unigenes annotated to the database
