# Supplementary material for: Transcriptome profiling of Toona ciliata young stems in response to Hypsipyla robusta Moore
Source: Front Plant Sci. 2022 Aug 25;13:950945. doi: 10.3389/fpls.2022.950945 (PMC9465623; doi:10.3389/fpls.2022.950945)
Supplement: Supplementary file 8 [file Table_5.xlsx]

## Sheet: Sheet1
Supplemental Table S5 The number of unigenes in different expression levels
TPM interval a	0~1	1~3	3~15	15~60	>60
TC0_1	54,630(64.86%)	9,765(11.59%)	10,486(12.45%)	6,903(8.20%)	2,443(2.90%)
TC0_2	51,315(60.92%)	11,651(13.83%)	10,794(12.82%)	7,690(9.13%)	2,777(3.30%)
TC0_3	49,957(59.31%)	12,196(14.48%)	11,183(13.28%)	7,829(9.30%)	3,062(3.64%)
TC3_1	49,030(58.21%)	12,931(15.35%)	10,755(12.77%)	8,075(9.59%)	3,436(4.08%)
TC3_2	53,625(63.67%)	10,013(11.89%)	10,034(11.91%)	7,433(8.82%)	3,122(3.71%)
TC3_3	52,304(62.10%)	11,446(13.59%)	9,921(11.78%)	7,313(8.68%)	3,243(3.85%)
TC12_1	52,943(62.86%)	10,730(12.74%)	9,971(11.84%)	7,598(9.02%)	2,985(3.54%)
TC12_2	54,612(64.84%)	9,753(11.58%)	9,327(11.07%)	7,342(8.72%)	3,193(3.79%)
TC12_3	50,795(60.31%)	11,840(14.06%)	10,666(12.66%)	7,577(9.00%)	3,349(3.98%)
TC21_1	47,088(55.91%)	14,256(16.93%)	11,480(13.63%)	8,200(9.74%)	3,203(3.80%)
TC21_2	49,903(59.25%)	12,464(14.80%)	10,965(13.02%)	7,827(9.29%)	3,068(3.64%)
TC21_3	52,308(62.10%)	11,779(13.98%)	10,083(11.97%)	7,085(8.41%)	2,972(3.53%)
a Grouping according to Transcripts Per Million reads (TPM)
