# Supplementary material for: Transcriptome profiling of Toona ciliata young stems in response to Hypsipyla robusta Moore
Source: Front Plant Sci. 2022 Aug 25;13:950945. doi: 10.3389/fpls.2022.950945 (PMC9465623; doi:10.3389/fpls.2022.950945)
Supplement: Supplementary file 9 [file Table_6.xlsx]

## Sheet: Sheet1
Supplemental Table S6 Gene id and gene name of MVA, MEP pathway and JA biosynthesis and signal transduction
Gene_id	Gene name
MVA pathway
TRINITY_DN55439_c1_g1	TcACCT
TRINITY_DN11679_c0_g1	TcHMGS1
TRINITY_DN4016_c0_g1	TcHMGS2
TRINITY_DN7172_c0_g2	TcHMGR
TRINITY_DN1511_c0_g1	TcMK
TRINITY_DN11504_c0_g1	TcPMK1
TRINITY_DN44665_c0_g2	TcPMK2
TRINITY_DN7246_c0_g1	TcFPPS1
TRINITY_DN7246_c0_g2	TcFPPS2
TRINITY_DN12189_c0_g1	TcTPS2
TRINITY_DN27480_c0_g1	TcTPS7
TRINITY_DN42327_c0_g1	TcTPS10
TRINITY_DN5821_c1_g1	TcTPS11
TRINITY_DN59338_c0_g1	TcTPS12
TRINITY_DN8568_c0_g1	TcTPS14
TRINITY_DN8568_c0_g2	TcTPS15
MEP pathway
TRINITY_DN15229_c0_g2	TcDXS1
TRINITY_DN45091_c0_g2	TcDXS2
TRINITY_DN5495_c0_g1	TcDXS3
TRINITY_DN71161_c0_g2	TcDXS4
TRINITY_DN8012_c0_g1	TcDXS5
TRINITY_DN6314_c0_g1	TcDXR
TRINITY_DN66073_c0_g1	TcMCT1
TRINITY_DN66073_c0_g2	TcMCT2
TRINITY_DN18111_c0_g1	TcCMK
TRINITY_DN10297_c0_g1	TcHDS1
TRINITY_DN11007_c0_g1	TcHDS2
TRINITY_DN22575_c0_g1	TcHDS3
TRINITY_DN25275_c0_g1	TcHDR1
TRINITY_DN5513_c0_g1	TcHDR2
TRINITY_DN9431_c0_g1	TcHDR3
TRINITY_DN14379_c0_g1	TcGGPPS
TRINITY_DN10363_c1_g2	TcTPS1
TRINITY_DN12651_c0_g4	TcTPS3
TRINITY_DN13634_c0_g1	TcTPS4
TRINITY_DN20926_c0_g1	TcTPS5
TRINITY_DN2301_c0_g1	TcTPS6
TRINITY_DN30849_c0_g1	TcTPS8
TRINITY_DN3174_c0_g1	TcTPS9
TRINITY_DN6749_c0_g1	TcTPS13
JA biosynthesis and signal transduction
TRINITY_DN10234_c0_g1	TcLOX1
TRINITY_DN190_c0_g1	TcLOX2
TRINITY_DN190_c0_g2	TcLOX3
TRINITY_DN21199_c0_g1	TcLOX4
TRINITY_DN9710_c0_g1	TcLOX5
TRINITY_DN11559_c0_g1	TcAOS1
TRINITY_DN6969_c0_g1	TcAOS2
TRINITY_DN4224_c0_g1	TcAOC
TRINITY_DN16180_c0_g1	TcOPR3
TRINITY_DN1635_c0_g1	TcJAR
TRINITY_DN8220_c0_g1	TcCOI1
TRINITY_DN763_c0_g1	TcJAZ1
TRINITY_DN1702_c0_g1	TcJAZ2
TRINITY_DN2280_c0_g1	TcJAZ3
TRINITY_DN2280_c0_g3	TcJAZ4
TRINITY_DN2444_c0_g1	TcERF1
TRINITY_DN263_c0_g1	TcERF2
TRINITY_DN442_c0_g1	TcERF3
TRINITY_DN17485_c0_g1	TcMYBs
TRINITY_DN19687_c0_g1	TcMYBs
TRINITY_DN4447_c0_g1	TcMYBs
TRINITY_DN50237_c0_g1	TcMYBs
TRINITY_DN8397_c0_g1	TcMYBs
TRINITY_DN948_c0_g1	TcMYBs
TRINITY_DN13049_c0_g1	TcWRKYs
TRINITY_DN14874_c0_g1	TcWRKYs
TRINITY_DN16693_c0_g1	TcWRKYs
TRINITY_DN22750_c0_g1	TcWRKYs
TRINITY_DN4978_c0_g1	TcWRKYs
TRINITY_DN7679_c0_g1	TcWRKYs
TRINITY_DN925_c0_g1	TcMYCs
TRINITY_DN26095_c0_g1	TcMYCs
TRINITY_DN4074_c0_g1	TcMYCs
TRINITY_DN15212_c0_g1	TcMYCs
TRINITY_DN10898_c0_g1	TcNACs
TRINITY_DN3237_c0_g1	TcNACs
