# Supplementary material for: Transcriptome profiling of Toona ciliata young stems in response to Hypsipyla robusta Moore
Source: Front Plant Sci. 2022 Aug 25;13:950945. doi: 10.3389/fpls.2022.950945 (PMC9465623; doi:10.3389/fpls.2022.950945)
Supplement: Supplementary file 10 [file Table_7.xlsx]

## Sheet: Sheet1
Supplemental Table S7 Transcription factor family statistics table
TF family	Number of TFs	Number of DETFs
MYB superfamily	189	60
NAC	121	32
AP2/ERF	120	36
bHLH	86	32
C2C2	72	35
WRKY	69	24
bZIP	50	14
GRAS	45	10
C3H	37	6
B3 superfamily	35	8
FAR1	31	1
LOB	31	13
MADS	31	4
LBD (AS2/LOB)	28	8
TCP	23	5
SBP	20	9
HSF	18	8
C2H2	17	2
ZF-HD	14	1
GRF	12	3
NF-Y	9	1
CPP	8	1
BES1	7	1
EIL	7	2
GeBP	7	2
Nin-like	7	0
SRS	6	1
CAMTA	5	1
BBR-BPC	4	0
E2F/DP	4	1
NF-X1	2	0
S1Fa-like	2	1
Whirly	2	0
NZZ/SPL	1	1
Total number	1120	323
